# Supplementary material for: Chemical Comparison and Identification of Xanthine Oxidase Inhibitors of Dioscoreae Hypoglaucae Rhizoma and Dioscoreae Spongiosae Rhizoma by Chemometric Analysis and Spectrum–Effect Relationship
Source: Molecules. 2023 Dec 15;28(24):8116. doi: 10.3390/molecules28248116 (PMC10745721; doi:10.3390/molecules28248116)
Supplement: Supplementary file 1 [file molecules-28-08116-s001.zip]

Archive with 1 entries (1 files):
- molecules-2762811-supplementary.pdf
